# Supplementary material for: Earthquake forecasting from paleoseismic records
Source: Nat Commun. 2024 Mar 2;15:1944. doi: 10.1038/s41467-024-46258-z (PMC10908837; doi:10.1038/s41467-024-46258-z)
Supplement: Supplementary file 4 — Supplementary Data 1 [file 41467_2024_46258_MOESM4_ESM.csv]

Index	faultname	MA forecast 50 yr median prob this study (%)	2.50%	97.50%	Since year	Other study segment name	Forecast 30 (or 50) yr mean prob (%)	min (For Hokuri Creek, this is 2.5% percentile)	max (For Hokuri Creek, this is 97.5% percentile)	Since year	30 yr or 50 yr	Reference	Full reference
1	Alaska PWS Copper	0.001	0	0.006	2022
2	Alpine Hokuri Ck South Westland	26.898	22.22	32.492	2022	Hokuri Creek	26.8	18.2	35.8	2013	50 year probabilities	Biasi et al. (2015)	Biasi, G.P., Langridge, R.M., Berryman, K.R., Clark, K.J. and Cochran, U.A., 2015. Maximum?likelihood recurrence parameters and conditional probability of a ground?rupturing earthquake on the Southern Alpine Fault, South Island, New Zealand. Bulletin of the Seismological Society of America, 105(1), pp.94-106.
3	Awatere East	2.806	2.382	3.254	2022
4	Bree	0.042	0.008	0.121	2022
5	Cadell	0.038	0.034	0.043	2022
6	Cascadia	9.751	7.763	11.329	2022
7	Cascadia Nth	6.884	5.369	7.84	2022
8	Cascadia Sth	9.676	8.502	10.873	2022
9	Chile Margin	30.379	29.116	31.673	2022
10	Cloudy Fault	1.618	1.372	1.893	2022
11	Daqingshan Piedmont Hohhot	6.136	5.316	6.933	2022
12	Dead Sea Beteiha	20.336	18.506	22.139	2022
13	Dead Sea Jordan	4.35	3.941	4.798	2022
14	Dead Sea Qatar	9.999	8.886	11.035	2022
15	Dead Sea Taybeh	6.91	6.234	7.653	2022
16	Dead Sea Yammouneh	5.61	4.583	6.942	2022
17	Dunstan	0.339	0.29	0.396	2022
18	East Kunlun Kusaihu	0	0	0	2022
19	East Kunlun Xidatan	3.286	2.866	3.758	2022
20	Elashan	4.116	3.281	5.041	2022
21	Elsinore Temecula	4.029	2.404	5.227	2022	Temecula	2.22	0.23	5.09	2014	30 year probabilities	Field et al. (2015)	Field, E. H., Biasi, G. P., Bird, P., Dawson, T. E., Felzer, K. R., Jackson, D. D., Johnson, K. M., Jordan, T. H., Madden, C., Michael, A. J., et al. (2015). Long-term time-dependent probabilities for the third Uniform California Earthquake Rupture Forecast (UCERF3). Bulletin of the Seismological Society of America, 105(2A):511Ð543.
22	Fatigue Wash	0.042	0.027	0.061	2022
23	Futugawa	0	0	0	2022
24	Garlock El Paso Peaks	3.338	2.892	3.824	2022	Central	5.66	0.08	28.22	2014	30 year probabilities	Field et al. (2015)
25	Garlock Twin Lakes	3.991	2.806	5.132	2022	Western	2.84	0.06	20	2014	30 year probabilities	Field et al. (2015)
26	Gulang Tianqiaogou	3.022	2.518	3.67	2022
27	Haiyuan Middle	9.301	6.504	13.88	2022
28	Hayward Tysons	42.866	38.168	48.161	2022	So	25.5	8.82	46.27	2014	30 year probabilities	Field et al. (2015)
29	Helanshan Eastern Piedmont	0	0	0.001	2022
30	Hope	19.518	13.297	21.579	2022
31	Hope Conway	15.865	12.658	20.142	2022
32	Hyden	0.062	0.045	0.078	2022
33	Irpinia	0	0	0.245	2022
34	Javon Canyon	5.855	2.885	8.982	2022
35	Kiri	5.931	4.427	7.59	2022
36	Lachlan	3.756	3.034	4.493	2022
37	Lake Edgar	0.023	0.019	0.028	2022
38	Langshan Piedmont Xibulong East	1.929	1.618	2.295	2022
39	Lenglongling	0.006	0	0.041	2022
40	Mangatete	0.032	0.001	0.189	2022
41	Nankai Trough	13.916	11.782	16.187	2022
42	New Guinea	4.868	4.173	5.945	2022
43	North Anatolian Cukurcimen	1.023	0.619	1.585	2022
44	North Anatolian Elmacik	1.335	0.533	1.945	2022
45	North Anatolian Gunalan	0.139	0.046	0.37	2022
46	North Anatolian Kavakkoy	14.103	11.425	16.896	2022
47	North Anatolian Lake Ladik	21.196	5.798	34.833	2022
48	North Anatolian Yaylabeli	4.885	2.525	7.957	2022
49	Okaya	1.992	0.983	3.319	2022
50	Paeroa	1.225	0.962	1.493	2022
51	Pasuruan	17.776	15.402	20.38	2022
52	Pihama	0.337	0	0.589	2022
53	Porters Pass East	2.14	1.78	2.511	2022
54	Qilianshan Laohushan	0	0	0	2022		0				50 year probabilities	Wang & Liu (2001)	Wang, Y. C., & Liu, B. C. (2001). Analysis on seismic risk for faults in the mid-eastern Qilianshan area.ÊNorthwestern Seismological Journal,Ê23(4), 330-338.
55	Rangipo	2.518	0.503	4.55	2022
56	Reelfoot	2.192	1.569	2.851	2022
57	Rocky Valley	0.081	0.051	0.109	2022
58	Rotoitipakau	3.093	2.537	3.73	2022
59	San Andreas Big Bend	40.848	36.147	45.931	2022	Big Bend	18.3	0.15	68.9	2014	30 year probabilities	Field et al. (2015)	Field, E. H., Biasi, G. P., Bird, P., Dawson, T. E., Felzer, K. R., Jackson, D. D., Johnson, K. M., Jordan, T. H., Madden, C., Michael, A. J., et al. (2015). Long-term time-dependent probabilities for the third Uniform California Earthquake Rupture Forecast (UCERF3). Bulletin of the Seismological Society of America, 105(2A):511Ð543.
60	San Andreas Burro	34.498	30.194	39.242	2022	San Gorgonia Pass - Garnet Hill	21.05	6.17	50.98	2014	30 year probabilities	Field et al. (2015)
61	San Andreas Carrizo	59.954	51.174	71.794	2022	Carrizo	22.1	0.1	69	2014	30 year probabilities	Field et al. (2015)
62	San Andreas Coachella	24.399	19.926	30.01	2022	Coachella	26.8	6.7	60.4	2014	30 year probabilities	Field et al. (2015)
63	San Andreas Mendocino	0.14	0.031	0.441	2022	Mendocino	27.88	8.56	60.57	2014	30 year probabilities	Field et al. (2015)
64	San Andreas Mission Ck	46.826	37.066	58.07	2022	Coachella	26.8	6.7	60.4	2014	30 year probabilities	Field et al. (2015)
65	San Andreas Pallet Ck	45.121	40.419	50.149	2022	Mojave S	23.1	1.5	75.3	2014	30 year probabilities	Field et al. (2015)
66	San Andreas Pittman	38.991	32.317	47.317	2022	San Bernadino N	23.68	1.13	67.06	2014	30 year probabilities	Field et al. (2015)
67	San Andreas Thousand Palms	40.079	33.627	58.286	2022	Coachella	26.8	6.7	60.4	2014	30 year probabilities	Field et al. (2015)
68	San Andreas Vedanta	17.033	15.696	18.432	2022	North Coast	13.24	0.06	47.03	2014	30 year probabilities	Field et al. (2015)
69	San Andreas Wrightwood	70.727	64.942	76.399	2022	Mojava S	23.09	1.5	75.34	2014	30 year probabilities	Field et al. (2015)
70	San Jacinto HogLake	24.749	23.397	26.153	2022	Anza	6.85	0.07	27.84	2014	30 year probabilities	Field et al. (2015)
71	San Jacinto Mystic Lake	46.015	43.077	48.948	2022	San Jacinto Valley	5.34	0.05	30.21	2014	30 year probabilities	Field et al. (2015)
72	Serteng Piedmont Wujia	0.88	0.736	1.046	2022
73	Snowden	0.388	0.156	0.658	2022
74	Solitario Canyon	0.041	0.033	0.048	2022
75	Stagecoach Road	0.114	0.078	0.155	2022
76	Sumatra Mentawai	58.364	54.815	65.233	2022
77	Tanna	1.903	1.251	2.686	2022
78	Teton Lakes	2.757	2.387	3.173	2022
79	Vernon	2.188	1.338	3.684	2022
80	Wairarapa South	0.029	0.013	0.06	2022
81	Wairau	10.68	6.813	17.663	2022
82	Waitangi	0.21	0.128	0.289	2022
83	Wasatch Brigham	14.691	12.395	17.373	2022
84	Wasatch Nilphi	5.199	4.085	6.607	2022
85	Wasatch Weber	2.816	1.627	3.598	2022
86	Wharekuri	0.137	0.116	0.161	2022
87	Whirinaki	0.643	0.479	0.828	2022
88	Windy Wash	0.005	0.001	0.01	2022
89	Wulashan Piedmont Heshunzhuang Botou	2.261	1.924	2.655	2022
90	Wulashan Piedmont Jinmiaozi Heshuzhuang	1.193	1.006	1.388	2022
91	Wutai North Piedmont	2.46	2.056	2.958	2022
92	Xorkoli	8.037	6.235	9.312	2022
93	Zemuhe	0.007	0.003	0.017	2022
